# Supplementary material for: Population Structure and Adaptive Divergence in a High Gene Flow Marine Fish: The Small Yellow Croaker (Larimichthys polyactis)
Source: PLoS One. 2016 Apr 21;11(4):e0154020. doi: 10.1371/journal.pone.0154020 (PMC4839715; doi:10.1371/journal.pone.0154020)
Supplement: S1 File — (TXT) [file pone.0154020.s005.txt]

Title line:"Population structure and adaptive divergence in a high gene flow marine fish: the
small yellow croaker (Larimichthys polyactis)"	
Microsatellite genotype data for Larimichthys polyactis study														
Lpol02
Lpol03
Lpol04
Lpol05
Lpol06															
Lpol08
Lpol09
Lpol10
Lpol11
Lpol12
Lpol13
Lpol14
Lpol15
Lpol16
Lpol17
															
POP															
DD1 ,	 195209	 191199	 281281	 166173	 109134	 351389	 131142	 247255	 183187	 108118	 200214	 133139	 254266	 304326	 193241
DD2 ,	 205209	 185195	 283328	 181181	 117123	 357361	 127150	 233237	 181181	 108114	 200220	 131135	 230236	 308308	 179199
DD3 ,	 211217	 189191	 281281	 153177	 121138	 351353	 140158	 233239	 181181	 122130	 204220	 139139	 212224	 310312	 185191
DD4 ,	 203209	 191191	 283287	 155177	 125142	 345357	 127154	 241257	 181181	 110126	 210212	 143143	 218234	 312312	 191199
DD5 ,	 203209	 187191	 281285	 155177	 127127	 351351	 132142	 233275	 179189	 132162	 194204	 141141	 214224	 286308	 165165
DD6 ,	 203209	 191213	 285310	 166187	 121129	 353359	 114114	 235255	 181185	 130130	 200206	 141167	 206246	 314320	 193197
DD7 ,	 209209	 189189	 283283	 155179	 117158	 347353	 138148	 241275	 183183	 108126	 214220	 151151	 208210	 314314	 193203
DD8 ,	 205227	 189191	 289314	 166191	 113115	 351351	 140142	 237239	 189189	 140142	 210220	 131139	 202214	 290316	 193193
DD9 ,	 203213	 191191	 281304	 142166	 107117	 353361	 125142	 237247	 181187	 108112	 200200	 129131	 204244	 310314	 189191
DD10 ,	 203209	 191193	 283302	 181181	 102104	 353357	 108131	 235251	 181187	 112116	 198200	 143173	 214242	 310318	 195201
DD11 ,	 209209	 191195	 281283	 147147	 129132	 351353	 148148	 209239	 179187	 118140	 200208	 129129	 206212	 310312	 179211
DD12 ,	 205209	 187191	 283297	 142142	 109119	 351357	 102135	 239263	 187191	 108146	 202216	 129139	 200240	 306338	 197201
DD13 ,	 203209	 187199	 289332	 155155	 100113	 351357	 133133	 239259	 187189	 108116	 204216	 139159	 212252	 318318	 183215
DD14 ,	 209213	 191191	 283326	 171171	 115121	 353353	 108132	 237239	 181181	 116122	 194200	 129131	 210216	 296312	 175191
DD15 ,	 215215	 193201	 291324	 166177	 127127	 357357	 146156	 233241	 183185	 106114	 206214	 143149	 208230	 312312	 191203
DD16 ,	 205213	 187207	 283293	 151166	 096096	 355359	 135146	 233237	 183183	 148148	 206224	 139173	 204204	 312320	 193199
DD17 ,	 205209	 187191	 281283	 140140	 100136	 347353	 150154	 239243	 181185	 114148	 200216	 139143	 226234	 304304	 193217
DD18 ,	 205211	 191191	 279281	 155155	 086134	 353357	 102120	 237241	 183183	 108140	 194194	 135139	 250254	 314326	 193225
DD19 ,	 209209	 187201	 281283	 140171	 098125	 353357	 116129	 235257	 179181	 112116	 210220	 139141	 204238	 312316	 185197
DD20 ,	 207209	 195205	 287306	 140166	 109150	 353357	 152154	 233241	 183185	 120122	 216222	 129131	 214250	 318322	 191193
DD21 ,	 209227	 181191	 287304	 155175	 117132	 361361	 110123	 241243	 181187	 126128	 200200	 131141	 234254	 310310	 177211
DD22 ,	 205209	 191193	 281283	 162162	 094140	 347357	 133133	 239241	 181183	 108108	 200216	 139141	 216250	 314314	 193193
DD23 ,	 215215	 191195	 283283	 166177	 107125	 351357	 131142	 233235	 181187	 122122	 200206	 129149	 210210	 302322	 189191
DD24 ,	 209211	 181193	 281283	 153179	 100100	 353363	 112112	 237243	 181187	 122130	 202228	 129141	 202208	 314318	 179185
POP															
BLA1 ,	 203203	 187189	 281302	 140155	 109156	 351353	 131140	 249263	 181187	 108120	 198216	 139165	 210224	 304308	 187195
BLA2 ,	 209217	 189191	 281281	 159168	 109140	 353371	 133135	 243245	 181206	 114114	 198198	 131143	 202226	 308308	 187187
BLA3 ,	 205209	 185187	 281304	 147177	 104132	 357359	 140142	 237239	 181181	 140156	 202216	 139139	 202206	 324324	 199217
BLA4 ,	 209211	 199205	 326334	 140166	 119129	 351389	 133140	 237239	 181189	 118124	 198200	 129145	 206232	 310310	 187191
BLA5 ,	 209211	 191193	 279279	 140155	 117127	 345351	 106150	 237237	 183187	 116122	 198216	 131163	 240258	 314318	 169211
BLA6 ,	 207209	 205213	 281291	 144144	 109123	 351359	 123150	 233233	 185206	 132132	 198200	 133135	 232232	 310316	 197199
BLA7 ,	 209211	 189193	 279283	 175185	 100129	 357359	 106116	 233255	 181187	 140146	 200220	 139177	 212212	 312324	 181189
BLA8 ,	 213215	 191195	 291291	 140140	 113134	 351353	 118129	 233239	 187189	 108118	 200200	 139139	 192232	 308310	 191197
BLA9 ,	 203205	 191193	 281302	 140164	 123129	 353353	 154156	 237247	 181183	 112112	 200210	 137139	 206246	 306326	 197199
BLA10 ,	 203213	 187191	 283302	 000000	 129144	 347347	 142142	 233235	 181187	 106114	 194228	 129131	 206264	 310318	 189203
BLA11 ,	 203209	 189191	 281322	 166181	 117123	 351359	 131154	 237255	 181187	 112118	 200202	 141143	 232258	 312320	 167195
BLA12 ,	 209209	 191191	 287302	 168168	 104113	 351359	 102135	 235241	 181181	 122126	 200210	 129129	 204230	 306314	 191197
BLA13 ,	 203207	 191199	 318318	 140140	 129129	 353353	 133140	 233239	 181189	 112118	 200200	 131137	 218256	 310314	 177203
BLA14 ,	 209213	 187191	 302340	 155177	 109134	 351357	 102131	 233247	 181181	 120126	 200220	 135159	 202258	 330346	 187201
BLA15 ,	 203209	 185191	 279304	 140181	 107123	 345351	 133160	 241241	 181181	 110146	 202220	 129143	 212256	 320320	 191203
BLA16 ,	 203209	 187191	 281281	 140151	 100156	 357357	 116116	 233259	 181191	 110160	 204224	 135139	 218256	 314364	 193193
BLA17 ,	 211213	 193193	 287302	 191191	 113113	 345349	 125125	 237263	 187187	 114140	 200202	 131131	 216226	 310310	 185199
BLA18 ,	 203205	 181189	 281281	 164175	 119119	 345345	 118120	 235237	 181181	 128162	 198216	 129131	 206238	 304310	 189205
BLA19 ,	 209211	 191195	 287291	 153173	 129129	 345351	 110156	 239239	 179189	 106128	 204216	 139139	 230236	 300314	 171171
BLA20 ,	 203209	 189191	 279281	 153153	 136136	 351351	 131133	 237245	 181187	 120124	 212216	 129133	 210246	 300300	 189199
BLA21 ,	 209209	 191205	 281285	 166177	 100119	 351353	 125125	 217233	 183187	 110114	 212238	 139159	 216244	 312314	 167229
BLA22 ,	 205211	 191191	 300326	 159187	 115125	 351353	 108140	 233233	 181185	 122154	 206216	 139141	 202236	 322322	 193193
BLA23 ,	 203203	 181191	 281298	 164166	 117117	 355357	 140140	 237239	 183185	 110112	 200216	 149149	 256258	 312314	 191209
BLA24 ,	 203205	 191205	 300314	 153175	 115115	 345357	 110123	 233237	 179183	 112118	 200206	 137139	 200264	 318318	 193201
POP															
BLB1 ,	 203209	 185191	 279302	 164166	 113125	 347357	 140160	 243263	 181187	 112122	 208220	 129139	 212228	 308308	 171225
BLB2 ,	 205211	 187193	 281281	 142144	 109127	 349353	 140140	 215237	 181185	 108114	 212224	 135177	 216236	 300312	 191191
BLB3 ,	 203209	 187189	 279293	 175175	 096104	 357359	 131131	 233239	 181185	 110136	 200210	 141155	 256256	 310322	 195207
BLB4 ,	 201203	 187207	 279291	 140140	 113113	 353353	 142142	 233239	 185185	 116120	 200216	 131135	 204210	 312312	 205217
BLB5 ,	 209209	 189193	 281285	 140159	 119119	 359373	 135135	 233237	 181187	 140158	 208216	 129139	 206260	 310310	 185191
BLB6 ,	 209211	 189191	 291291	 153171	 092115	 351353	 102142	 215239	 181181	 114136	 200214	 139151	 246246	 338338	 185205
BLB7 ,	 205209	 181185	 283302	 147155	 119140	 351357	 110123	 237239	 181189	 114118	 200200	 129137	 214224	 306316	 185185
BLB8 ,	 211217	 189191	 281302	 142159	 104119	 359363	 123123	 233237	 181185	 108112	 200226	 133163	 212224	 310312	 167167
BLB9 ,	 209209	 187193	 281281	 177187	 117134	 353357	 116129	 233257	 183187	 130144	 200226	 143163	 212224	 304310	 213217
BLB10 ,	 209211	 189191	 298298	 144153	 117132	 345347	 129138	 237241	 183187	 136154	 198208	 135145	 210250	 310310	 199215
BLB11 ,	 197217	 187189	 279283	 140159	 104140	 345351	 110131	 239245	 181181	 118140	 206214	 129139	 204218	 296314	 203203
BLB12 ,	 209209	 181191	 279285	 155155	 119129	 345359	 102142	 241245	 179187	 122126	 198218	 139149	 204250	 314314	 205227
BLB13 ,	 209213	 193195	 302302	 155175	 109109	 351375	 140142	 233257	 179187	 116132	 214218	 135157	 202206	 306314	 185209
BLB14 ,	 203209	 191191	 318326	 140155	 109144	 347351	 118146	 237237	 181181	 120140	 200200	 129141	 206224	 310320	 173215
BLB15 ,	 205211	 191191	 281281	 159177	 123136	 351361	 129129	 241241	 181181	 108108	 206236	 129177	 220222	 310310	 199209
BLB16 ,	 209213	 191191	 279283	 155166	 104138	 345357	 116131	 239251	 183183	 108122	 202214	 139149	 204212	 310314	 187191
BLB17 ,	 209209	 181191	 279279	 157157	 109115	 353357	 110110	 239241	 181187	 126128	 198220	 139143	 224238	 310318	 205211
BLB18 ,	 203205	 187199	 302302	 140175	 125132	 351351	 133144	 237257	 183187	 108126	 202216	 135149	 238238	 314326	 197197
BLB19 ,	 209209	 191207	 312340	 173185	 109156	 349357	 123146	 237241	 185187	 112118	 200202	 135157	 206236	 308312	 191201
BLB20 ,	 205209	 181185	 302302	 140140	 119132	 347369	 102112	 237243	 189191	 120156	 200200	 139145	 236240	 308318	 187193
BLB21 ,	 209219	 189191	 283291	 140147	 109109	 345347	 150150	 233235	 181187	 122126	 200210	 135139	 210232	 308312	 203203
BLB22 ,	 203209	 181193	 283324	 140140	 129134	 351353	 108142	 233255	 179189	 120124	 216228	 129135	 226238	 310316	 191191
BLB23 ,	 205207	 189193	 281332	 155185	 117117	 347363	 123150	 233233	 189189	 114126	 200210	 139141	 204256	 308320	 193197
BLB24 ,	 205223	 193205	 281332	 140168	 113123	 345347	 116152	 237253	 181187	 112112	 200206	 135155	 204210	 308308	 191213
POP															
QHD1 ,	 203209	 189191	 281281	 140171	 111125	 351355	 112120	 233237	 181189	 150152	 200224	 131141	 220230	 302302	 189191
QHD2 ,	 203215	 179189	 281298	 155155	 100132	 351357	 118152	 241243	 181183	 110112	 200204	 129139	 236252	 308308	 189193
QHD3 ,	 211211	 191207	 289300	 140166	 092111	 353357	 160160	 233237	 179187	 112122	 200216	 129139	 204252	 310312	 191191
QHD4 ,	 209211	 191191	 291298	 171199	 109125	 347357	 118127	 243243	 179187	 112116	 216220	 135141	 224234	 304330	 171179
QHD5 ,	 205209	 181191	 283287	 140140	 123150	 351353	 160160	 241241	 181183	 122126	 200206	 141141	 240258	 306356	 165165
QHD6 ,	 203209	 181191	 281283	 166177	 117132	 353355	 140150	 233233	 181181	 112112	 216218	 139149	 206224	 308316	 165221
QHD7 ,	 203205	 191191	 283283	 175185	 098111	 351357	 120160	 243251	 181187	 108118	 200220	 131139	 244250	 310310	 191193
QHD8 ,	 209209	 193193	 281300	 140153	 129150	 351353	 108123	 237239	 187199	 114118	 194202	 135175	 222240	 314322	 183193
QHD9 ,	 209209	 185193	 281300	 179179	 109156	 357359	 144160	 233239	 181183	 118120	 210216	 129129	 222240	 310320	 205213
QHD10 ,	 209213	 189191	 281283	 164181	 098102	 353357	 108118	 233239	 181183	 120158	 202216	 135139	 236258	 310310	 187191
QHD11 ,	 203209	 181217	 279281	 159168	 111121	 351351	 118160	 233237	 181181	 132150	 200218	 139141	 216230	 310330	 195195
QHD12 ,	 201209	 187207	 281287	 171179	 144150	 345351	 108160	 237239	 181181	 102112	 200206	 139149	 222242	 310310	 201201
QHD13 ,	 209209	 191191	 287291	 147166	 107107	 345351	 148156	 239261	 183187	 108120	 202206	 131135	 200206	 312314	 191193
QHD14 ,	 203211	 199207	 283283	 140173	 109146	 359363	 116135	 235243	 187187	 122146	 200210	 139177	 210210	 310312	 165197
QHD15 ,	 213213	 191191	 287330	 179181	 104125	 347375	 131150	 237245	 181185	 102130	 200214	 149157	 230246	 310334	 215217
POP															
DY1 ,	 000000	 000000	 300300	 000000	 094102	 353353	 131131	 233237	 179179	 108110	 202220	 131139	 198210	 302308	 000000
DY2 ,	 209211	 207209	 279279	 162187	 096129	 357357	 133133	 233259	 181181	 118118	 200220	 131131	 202236	 314314	 187187
DY3 ,	 209209	 205209	 281283	 153166	 096127	 345359	 098152	 239239	 183187	 126126	 200202	 131151	 206206	 308314	 189189
DY4 ,	 203211	 205213	 298306	 173173	 102111	 351357	 110142	 241251	 181181	 120148	 200200	 129139	 218236	 314320	 189189
DY5 ,	 209215	 211211	 279289	 142166	 123142	 351351	 131150	 233235	 183183	 118124	 218224	 133141	 220220	 310316	 000000
DY6 ,	 203203	 211211	 279279	 140140	 096109	 351357	 127127	 233237	 181181	 108114	 202210	 129131	 272272	 310310	 000000
DY7 ,	 203215	 209227	 275289	 140140	 119123	 353353	 138154	 233237	 183183	 124130	 208210	 147161	 206248	 290314	 191207
DY8 ,	 203209	 209211	 281281	 168168	 132152	 357361	 125140	 237239	 183185	 114124	 202210	 141147	 248252	 310322	 191197
DY9 ,	 213215	 209211	 281281	 147166	 104127	 351351	 114154	 237239	 181181	 130154	 200216	 139143	 230254	 304314	 191197
DY10 ,	 209211	 213213	 281281	 147168	 123150	 347347	 138138	 237239	 181183	 114118	 200202	 141145	 204254	 310312	 201211
DY11 ,	 203209	 199211	 283306	 164164	 117136	 353357	 110110	 233267	 183183	 122146	 200218	 141149	 210256	 314314	 195205
DY12 ,	 205209	 211211	 283289	 000000	 119121	 351371	 116133	 233233	 181181	 110112	 204216	 129129	 200214	 318320	 191219
DY13 ,	 205205	 205213	 289289	 140166	 113127	 343351	 131146	 239239	 181181	 118130	 200200	 141143	 206226	 296312	 000000
DY14 ,	 205209	 207225	 302302	 166166	 125142	 347351	 140164	 233235	 183187	 108124	 214214	 139139	 236252	 306338	 175201
DY15 ,	 209209	 199211	 279285	 140140	 109125	 351353	 125125	 233237	 183187	 112118	 202214	 135143	 200206	 310344	 195195
DY16 ,	 209209	 207209	 281281	 140140	 113136	 353353	 133150	 233237	 181187	 108112	 200200	 131141	 210260	 314314	 197201
POP															
WH1 ,	 203209	 211211	 283304	 210210	 109140	 359361	 127127	 215241	 187187	 108108	 202212	 141141	 210224	 312324	 199213
WH2 ,	 207209	 209225	 283283	 142151	 102119	 351351	 116116	 245259	 181191	 118146	 202214	 139149	 222258	 310316	 195211
WH3 ,	 209209	 207213	 310326	 147147	 115125	 345355	 118131	 233239	 185187	 108126	 202220	 131139	 206206	 308310	 191191
WH4 ,	 203215	 191211	 281281	 168168	 104140	 351351	 112112	 237239	 179179	 112118	 200202	 141149	 204256	 320320	 197197
WH5 ,	 209213	 211237	 279300	 171171	 107138	 345357	 000000	 237241	 187195	 116136	 210220	 141149	 250256	 304310	 187197
WH6 ,	 209209	 213221	 283283	 155166	 119119	 357357	 108129	 237243	 185191	 116134	 202210	 131131	 240242	 312320	 185193
WH7 ,	 203203	 211211	 281283	 155177	 104104	 351353	 131131	 233251	 183187	 120146	 200200	 139143	 202222	 310322	 191207
WH8 ,	 209211	 205219	 291291	 140153	 109127	 345353	 140142	 241257	 183187	 108112	 218218	 135143	 200244	 306320	 189223
WH9 ,	 209209	 211213	 283306	 155155	 104104	 349361	 138138	 237237	 183185	 108108	 196214	 139143	 228240	 328328	 187223
WH10 ,	 205209	 211215	 281295	 155166	 111111	 345347	 114131	 239239	 187187	 110116	 202216	 139143	 204262	 310324	 167179
WH11 ,	 203209	 211211	 281281	 140147	 107111	 353357	 112156	 235239	 187187	 110122	 202218	 139143	 210224	 304310	 193211
WH12 ,	 205205	 211211	 291298	 153171	 109111	 353357	 102114	 237237	 181187	 104152	 202216	 139143	 226256	 304308	 191201
WH13 ,	 203209	 215231	 283287	 140140	 109121	 351353	 154156	 237263	 183183	 116126	 200204	 131141	 210226	 302316	 195211
WH14 ,	 205219	 211239	 279291	 173173	 100102	 347357	 110133	 235259	 181187	 116146	 204210	 139145	 210240	 300312	 193205
WH15 ,	 209209	 209211	 281291	 159166	 092140	 353357	 120133	 237261	 179181	 120150	 208220	 139149	 208210	 318318	 179199
WH16 ,	 205213	 211213	 285298	 140164	 113123	 345351	 120120	 237255	 185187	 116154	 200208	 129131	 208234	 318318	 199199
WH17 ,	 209211	 211215	 281285	 166179	 107117	 353373	 123162	 233257	 179187	 118118	 194200	 129141	 204226	 308310	 199215
WH18 ,	 205209	 211229	 314318	 155210	 109121	 351353	 112112	 235237	 181187	 108110	 200208	 131141	 210242	 308314	 197201
WH19 ,	 205205	 211211	 000000	 140210	 119142	 353353	 131131	 233235	 179181	 112120	 202216	 135139	 204208	 308310	 185185
WH20 ,	 205219	 199235	 287306	 177177	 107107	 353357	 140140	 233235	 181181	 112126	 200228	 133141	 214218	 304326	 229299
WH21 ,	 211217	 199199	 287287	 166181	 094134	 347357	 120120	 235239	 181187	 108116	 200214	 159163	 200204	 318318	 193195
WH22 ,	 205211	 207211	 287287	 140142	 119119	 353357	 120125	 233237	 181181	 126160	 202222	 129135	 240260	 312316	 195205
WH23 ,	 205221	 211213	 279291	 181189	 129154	 349357	 102131	 233233	 181187	 140146	 200202	 139141	 206248	 314332	 211211
WH24 ,	 217217	 225229	 281281	 175183	 107107	 351351	 123123	 233241	 183187	 108168	 206210	 135143	 208218	 318322	 195197
POP															
QD1 ,	 205209	 211211	 281281	 155155	 129129	 357357	 102118	 233243	 185185	 108126	 206222	 139143	 220258	 310312	 195227
QD2 ,	 213213	 211215	 281291	 140171	 117127	 353355	 000000	 233255	 181181	 124126	 194200	 141149	 210232	 302312	 193203
QD3 ,	 207209	 211211	 300314	 140171	 107113	 351357	 108108	 235237	 181189	 114116	 200208	 129131	 202236	 318318	 183191
QD4 ,	 205209	 209211	 291291	 153171	 121123	 345351	 102120	 239243	 181187	 108118	 202202	 129131	 214234	 304310	 187197
QD5 ,	 205213	 211211	 279279	 155166	 109123	 345349	 129129	 233237	 183183	 110116	 200220	 139139	 204208	 296321	 191191
QD6 ,	 205213	 213225	 279285	 157168	 121129	 353357	 135135	 237237	 179187	 108142	 210218	 131141	 204244	 312312	 183195
QD7 ,	 205209	 217225	 281281	 179179	 117117	 351361	 110135	 237239	 183189	 108108	 202214	 135157	 234258	 308314	 197207
QD8 ,	 205209	 215215	 281332	 153166	 101117	 351395	 116131	 237243	 181187	 112114	 200206	 131151	 200244	 310318	 185193
QD9 ,	 209213	 211213	 281314	 175183	 107119	 351361	 118118	 237247	 183191	 106108	 216234	 131151	 228254	 306314	 193199
QD10 ,	 209209	 207215	 283302	 153155	 119132	 353357	 125146	 237237	 179183	 108120	 206220	 139139	 232254	 306310	 187199
QD11 ,	 209213	 209211	 281283	 153153	 125142	 351357	 114127	 233237	 181187	 116116	 200214	 133139	 202202	 312312	 179211
QD12 ,	 203203	 211219	 281295	 147173	 104107	 351353	 133140	 233241	 183183	 116116	 204224	 141141	 210240	 310320	 165183
QD13 ,	 209215	 211211	 281281	 153173	 104109	 351353	 133140	 241251	 183187	 112132	 200220	 143157	 214234	 314314	 201201
QD14 ,	 209209	 211215	 281304	 140140	 096121	 351359	 112140	 233237	 181185	 108122	 202202	 139143	 248250	 310322	 203215
QD15 ,	 205209	 211211	 332332	 140140	 121129	 351359	 133140	 233241	 181183	 112118	 200202	 141143	 202260	 306306	 203229
QD16 ,	 195211	 207221	 306306	 157185	 101138	 351351	 112127	 235237	 181195	 112140	 208216	 131141	 216234	 300314	 195205
QD17 ,	 209215	 211231	 283283	 147147	 119134	 345357	 144158	 237253	 185185	 108112	 196220	 141143	 224246	 312312	 185221
QD18 ,	 209221	 199199	 281302	 140173	 104117	 353361	 108146	 237259	 181183	 108108	 216224	 129143	 204222	 300314	 195203
QD19 ,	 203205	 207211	 295295	 140185	 096123	 353357	 114114	 233239	 181187	 108126	 202214	 135141	 200236	 310312	 191191
QD20 ,	 205211	 199211	 281316	 164189	 113117	 353357	 108131	 233237	 181187	 104118	 200214	 141157	 208234	 320322	 185193
POP															
SYA1 ,	 205209	 193193	 283283	 147147	 113119	 353357	 104150	 237239	 181189	 126130	 200214	 133139	 202228	 306314	 191199
SYA2 ,	 203213	 189191	 289302	 166166	 117127	 351351	 125125	 239259	 183187	 108120	 200208	 139145	 202256	 320326	 197197
SYA3 ,	 205207	 191193	 302306	 140173	 152152	 351351	 131131	 233239	 187187	 116150	 204214	 139153	 242248	 310310	 171193
SYA4 ,	 205207	 191193	 283293	 153193	 090109	 355355	 118118	 235241	 179181	 118126	 194208	 141141	 208232	 314314	 199203
SYA5 ,	 209209	 191205	 279279	 140140	 102111	 347367	 120133	 233239	 183187	 116122	 202212	 131155	 202206	 310312	 191205
SYA6 ,	 203211	 189189	 291291	 140166	 100146	 357363	 154156	 233237	 181181	 110124	 218218	 141149	 202212	 304304	 191211
SYA7 ,	 211215	 191193	 279291	 166175	 125125	 351357	 110129	 235237	 181181	 108140	 206216	 139173	 204204	 310310	 199221
SYA8 ,	 209209	 191213	 279316	 155155	 109140	 353365	 118154	 217237	 183187	 118126	 216216	 139139	 204226	 296320	 191193
SYA9 ,	 205209	 187191	 283283	 166193	 109109	 351353	 118154	 237241	 181181	 108124	 200232	 129139	 202202	 318326	 189195
SYA10 ,	 203209	 181189	 279281	 140162	 092100	 351393	 127140	 235239	 181181	 108140	 202210	 141149	 232232	 320320	 169193
SYA11 ,	 205211	 191213	 302306	 144177	 113127	 351351	 140142	 233241	 185187	 114122	 204216	 129151	 200202	 318318	 195201
SYA12 ,	 207209	 181191	 306314	 144166	 107115	 351385	 120140	 229229	 185185	 110116	 200200	 141141	 206236	 308314	 197197
SYA13 ,	 203203	 191213	 281285	 140142	 127127	 349351	 116133	 233243	 181187	 126148	 202214	 135157	 206258	 326326	 181227
SYA14 ,	 207209	 187191	 279287	 171177	 132132	 353357	 108114	 243261	 183189	 118118	 214224	 135173	 218248	 312318	 197201
SYA15 ,	 203217	 181195	 283324	 144155	 107111	 349353	 116154	 239239	 181187	 114118	 208230	 135145	 240246	 310322	 193193
SYA16 ,	 203217	 191191	 293306	 140177	 129129	 349353	 118158	 235239	 181183	 102118	 194200	 129129	 208232	 296314	 191193
SYA17 ,	 209209	 181191	 283314	 168168	 136136	 351357	 114146	 233253	 183187	 120130	 206216	 129141	 210214	 314314	 191195
SYA18 ,	 207215	 193193	 298298	 144164	 090119	 355363	 110158	 233237	 181195	 102112	 204210	 139139	 216236	 312312	 193217
SYA19 ,	 209209	 191193	 283287	 159177	 113113	 353357	 125150	 241241	 183185	 108108	 200216	 129139	 206206	 308310	 187215
SYA20 ,	 203205	 181191	 287295	 140140	 111113	 345351	 110146	 237239	 181181	 122140	 204214	 139139	 202218	 310312	 193205
SYA21 ,	 203209	 193207	 279306	 168177	 094121	 351357	 131146	 233247	 179189	 104124	 200220	 143155	 200204	 296312	 195199
SYA22 ,	 209209	 191213	 332332	 164164	 115136	 351357	 123146	 257257	 181187	 116130	 200202	 149149	 202214	 310318	 177197
SYA23 ,	 207219	 195199	 291300	 142147	 119119	 357363	 123123	 239243	 191191	 110124	 204218	 135163	 202232	 314320	 193203
SYA24 ,	 203213	 191193	 287287	 155177	 115129	 351357	 118146	 235237	 187187	 108120	 198216	 133149	 202252	 310310	 193193
POP															
SYB1 ,	 203205	 189193	 279287	 155175	 107119	 357357	 135135	 243243	 181187	 128134	 194200	 149149	 224228	 300324	 191191
SYB2 ,	 209213	 187193	 281281	 153183	 107125	 357357	 120135	 249249	 181189	 116134	 200200	 135143	 228232	 310316	 191191
SYB3 ,	 197201	 187187	 281291	 142142	 100136	 361365	 116125	 233233	 179187	 112112	 198200	 129151	 206228	 308318	 217217
SYB4 ,	 209209	 189191	 281281	 144177	 102104	 351355	 116116	 241273	 183187	 120132	 204208	 131137	 204226	 312324	 187203
SYB5 ,	 205209	 187191	 281304	 144155	 121121	 351361	 118142	 237245	 181193	 116150	 200216	 139173	 194256	 310312	 191203
SYB6 ,	 203209	 191205	 283283	 155157	 119123	 351361	 108138	 233257	 181185	 118124	 200210	 141145	 228256	 304322	 177185
SYB7 ,	 205205	 181193	 279293	 142155	 117123	 347355	 131156	 237257	 181183	 108118	 200200	 139155	 212228	 302308	 197197
SYB8 ,	 205215	 189191	 281281	 159181	 140140	 347351	 142146	 237241	 181187	 106106	 200200	 139139	 202216	 306310	 000000
SYB9 ,	 207209	 187191	 281281	 140140	 104129	 351351	 110110	 239239	 181183	 112112	 200200	 129171	 200216	 312314	 183187
SYB10 ,	 203209	 185189	 291302	 140140	 109115	 347357	 108108	 239265	 181181	 116146	 204218	 129149	 208208	 314314	 169169
SYB11 ,	 211213	 191191	 295302	 140175	 117117	 351361	 118142	 245259	 185187	 108146	 200216	 129139	 204214	 312312	 191211
SYB12 ,	 207209	 187193	 295326	 140187	 127127	 351359	 118131	 237243	 183187	 122122	 200206	 141159	 204224	 310310	 191197
SYB13 ,	 203215	 187187	 281281	 166168	 111113	 355355	 146146	 237237	 181183	 108142	 214214	 131155	 212212	 300306	 215215
SYB14 ,	 209209	 183193	 304304	 181183	 115119	 353357	 106142	 243251	 179187	 112136	 198206	 141155	 202238	 310312	 199213
SYB15 ,	 205207	 189191	 279302	 147147	 123156	 357361	 129129	 235241	 181187	 116128	 198214	 129149	 200200	 308308	 199199
SYB16 ,	 209209	 191209	 291291	 153153	 104109	 359363	 146146	 237237	 183187	 116126	 198200	 129151	 242270	 310318	 187199
SYB17 ,	 209213	 193193	 281295	 147147	 109113	 347351	 146146	 237249	 183187	 112118	 202208	 139149	 204262	 304312	 193205
SYB18 ,	 205209	 191191	 287287	 140147	 119140	 351355	 102129	 241247	 181187	 122126	 220234	 139141	 212250	 312330	 185221
SYB19 ,	 203215	 181193	 291300	 140175	 115115	 347359	 120150	 237249	 183187	 108136	 216224	 131139	 244254	 314326	 201211
SYB20 ,	 205213	 187191	 281281	 140142	 117132	 351351	 146146	 239239	 183185	 110140	 202216	 141141	 214246	 310310	 199199
SYB21 ,	 209213	 181189	 281281	 140140	 123129	 351353	 114150	 237237	 181181	 104112	 200234	 135149	 214224	 312316	 191199
SYB22 ,	 205205	 185187	 279283	 140140	 136136	 351353	 116146	 239249	 183187	 124132	 198208	 143143	 202214	 310310	 187187
SYB23 ,	 213215	 181189	 283293	 155181	 100121	 351357	 123127	 241241	 181187	 108112	 206220	 135135	 204260	 310310	 187191
SYB24 ,	 209211	 185189	 279291	 140155	 100125	 351351	 127150	 237237	 181183	 120150	 198206	 131139	 200234	 304308	 177185
POP															
SYC1 ,	 207209	 209209	 320320	 175179	 113123	 351351	 120150	 241247	 181181	 110120	 200202	 139143	 206212	 312316	 191205
SYC2 ,	 203209	 211227	 283283	 157157	 117134	 357371	 123123	 237239	 181183	 108118	 200210	 139141	 202238	 302324	 173191
SYC3 ,	 000000	 199199	 300300	 155155	 127134	 345345	 125140	 233237	 181181	 108110	 202208	 135141	 206206	 300314	 187195
SYC4 ,	 211211	 213213	 283312	 140140	 113125	 345357	 116116	 239239	 181183	 116120	 200200	 141149	 206214	 310310	 193195
SYC5 ,	 000000	 199199	 300300	 183183	 104107	 351353	 133140	 233241	 183183	 110116	 200216	 141149	 204210	 304304	 193193
SYC6 ,	 000000	 207207	 298298	 166179	 119119	 000000	 000000	 237243	 179181	 106118	 200206	 141149	 204216	 312320	 195195
SYC7 ,	 209215	 183211	 291300	 168168	 111132	 347367	 146146	 237237	 181183	 110118	 198202	 139145	 226252	 308314	 183185
SYC8 ,	 203209	 181217	 283289	 159159	 117136	 347353	 106135	 237239	 181187	 104120	 206206	 131141	 210258	 312364	 183187
SYC9 ,	 203207	 197211	 275300	 140147	 111132	 341355	 116133	 237237	 179181	 110116	 204216	 141155	 226228	 310322	 205205
SYC10 ,	 207213	 199205	 281304	 147155	 117121	 351381	 142146	 237239	 183189	 120124	 204214	 141151	 216216	 310322	 187197
SYC11 ,	 213213	 189205	 281293	 140140	 109109	 339353	 116127	 237237	 181185	 120142	 200214	 139145	 212222	 298308	 165187
SYC12 ,	 213215	 193205	 275298	 140181	 127132	 351381	 120140	 237257	 187187	 120126	 200214	 141157	 206212	 310310	 191245
SYC13 ,	 209213	 191209	 281291	 140175	 107123	 351393	 106133	 237251	 181201	 108118	 196224	 143149	 206226	 310318	 183191
SYC14 ,	 209209	 205217	 275293	 166173	 092111	 347363	 129150	 233237	 179185	 114120	 196208	 131141	 204226	 296310	 185191
SYC15 ,	 211211	 207213	 291291	 140140	 119121	 357361	 116133	 237245	 181187	 110114	 206220	 141151	 210224	 306314	 185187
SYC16 ,	 213213	 207209	 283310	 168168	 109140	 359363	 120123	 243247	 181185	 108120	 198202	 135143	 226240	 296318	 197213
SYC17 ,	 209211	 211243	 291304	 140147	 121140	 349355	 120135	 237237	 185185	 120142	 210214	 135159	 214240	 310310	 197231
SYC18 ,	 203207	 203207	 283293	 140173	 127140	 341345	 112129	 215245	 171181	 118124	 200200	 131139	 200222	 300322	 175195
SYC19 ,	 207207	 207207	 291291	 147147	 104144	 345351	 108125	 235237	 181201	 112120	 202216	 135141	 202202	 310320	 203203
SYC20 ,	 201207	 201207	 300300	 140140	 104136	 337355	 120135	 233241	 183189	 130144	 202202	 131139	 210226	 314322	 189195
SYC21 ,	 203211	 205219	 281287	 140140	 111132	 343359	 100106	 233241	 179183	 108140	 210210	 131141	 190218	 314314	 171193
SYC22 ,	 207207	 209219	 281287	 144155	 117154	 345359	 118133	 233243	 181185	 110122	 200202	 135141	 210220	 314326	 181193
SYC23 ,	 207213	 209209	 281281	 140153	 113119	 343357	 127127	 231235	 179183	 100108	 204220	 129135	 204226	 300312	 191201
POP															
CJK1 ,	 211223	 185191	 302302	 177185	 113115	 351353	 125148	 237237	 181181	 112118	 200204	 135139	 206208	 312312	 181191
CJK2 ,	 209209	 187191	 283308	 153191	 117125	 345347	 142146	 233243	 181187	 116116	 200200	 129153	 206254	 288308	 191199
CJK3 ,	 193205	 187191	 283289	 164191	 104121	 351353	 106106	 235243	 179179	 112118	 196208	 131141	 196210	 306322	 201241
CJK4 ,	 209209	 189191	 283283	 171191	 136150	 351351	 116116	 239241	 183187	 112112	 202210	 129135	 212214	 314314	 191191
CJK5 ,	 211211	 191191	 285285	 140153	 107127	 351351	 129133	 237239	 187189	 108108	 200216	 135151	 202220	 304310	 187193
CJK6 ,	 205209	 187193	 283283	 140153	 109109	 351357	 118148	 233237	 187187	 112118	 200206	 135151	 220234	 300308	 197197
CJK7 ,	 205221	 191191	 285289	 140164	 136136	 351359	 114150	 237239	 183183	 114140	 194200	 139155	 220224	 312314	 189195
CJK8 ,	 203203	 187191	 281285	 171203	 109113	 345353	 131146	 233237	 183183	 108112	 208224	 129155	 214224	 318318	 183213
CJK9 ,	 205205	 191195	 283283	 140153	 121129	 353353	 133133	 235243	 181187	 146148	 198200	 129129	 208216	 312312	 189189
CJK10 ,	 209211	 189207	 285330	 140166	 115140	 353355	 131131	 237241	 181181	 102172	 214222	 137139	 198224	 330334	 201219
CJK11 ,	 203211	 187191	 283298	 140155	 115121	 357357	 131131	 233237	 181185	 112124	 200210	 153159	 208256	 310314	 181203
CJK12 ,	 209213	 193215	 283336	 140142	 119123	 345357	 125148	 237239	 181189	 108120	 206210	 129137	 204258	 312312	 191205
CJK13 ,	 193209	 189191	 281289	 183197	 115123	 353367	 112148	 237241	 177179	 114122	 210218	 139147	 214246	 308356	 195241
CJK14 ,	 205221	 191207	 306330	 140140	 113121	 345361	 156158	 237239	 181181	 112146	 200214	 129143	 204206	 318350	 183207
CJK15 ,	 209219	 191211	 283308	 140185	 107140	 351353	 127140	 233239	 181183	 108112	 200216	 141151	 212224	 302328	 197207
CJK16 ,	 211219	 191213	 285293	 164174	 119140	 351363	 116116	 237253	 181181	 112124	 210216	 135145	 200238	 322322	 173199
CJK17 ,	 205213	 189191	 279285	 138138	 111140	 347351	 121150	 239239	 181187	 108138	 200202	 131149	 200232	 304304	 167201
CJK18 ,	 209209	 191191	 279283	 155166	 127150	 353353	 133158	 239257	 181185	 112118	 200214	 133151	 230238	 304310	 165199
CJK19 ,	 209209	 191191	 285289	 155173	 123136	 347351	 108123	 239241	 183183	 126146	 200204	 145171	 264266	 310312	 189189
CJK20 ,	 211215	 191193	 281300	 166177	 121136	 357357	 140150	 233239	 183183	 112120	 198200	 129129	 214238	 306310	 193195
POP															
NEA1 ,	 213215	 205231	 279279	 166166	 109109	 353355	 110152	 235261	 183183	 104108	 200222	 139141	 202214	 310310	 187201
NEA2 ,	 217219	 209209	 279279	 162162	 104111	 351363	 116131	 255255	 183187	 120136	 200224	 131139	 206214	 312312	 203203
NEA3 ,	 209217	 213231	 279298	 155195	 104115	 353363	 125156	 233239	 183187	 108120	 202216	 147171	 226242	 296318	 195195
NEA4 ,	 215221	 215221	 283283	 153155	 121127	 351351	 118129	 239239	 181187	 118126	 196224	 135139	 202218	 310310	 201209
NEA5 ,	 209209	 211215	 267306	 175195	 127132	 345357	 120144	 235237	 181181	 108124	 200200	 131135	 214216	 316320	 199227
NEA6 ,	 211211	 211213	 291291	 166181	 111127	 351351	 118120	 239263	 181183	 116132	 200210	 139143	 202246	 314344	 191201
NEA7 ,	 209209	 203215	 300326	 173185	 115129	 357363	 112118	 237249	 181183	 108112	 206216	 141145	 210224	 302312	 185195
NEA8 ,	 209211	 199215	 306328	 155177	 123129	 345363	 125135	 237245	 181187	 114116	 200222	 131141	 204218	 312312	 195215
NEA9 ,	 207209	 215225	 281300	 140166	 100100	 351355	 133140	 239257	 187187	 116116	 200214	 129135	 212226	 314318	 185191
NEA10 ,	 205205	 199211	 277287	 187187	 109134	 345351	 116140	 237237	 181181	 110128	 200210	 141149	 206228	 308324	 175223
NEA11 ,	 201211	 219225	 281281	 159173	 098102	 351353	 120138	 237237	 183189	 108140	 200200	 129139	 200228	 342352	 191199
NEA12 ,	 209209	 211219	 261291	 140140	 109119	 353353	 100131	 241241	 181183	 144146	 202206	 139173	 236252	 296318	 187199
NEA13 ,	 209209	 207237	 291291	 153171	 121123	 345355	 125144	 239257	 181187	 118120	 202216	 141165	 218222	 308326	 193199
NEA14 ,	 209213	 199227	 293300	 140153	 121129	 345353	 129133	 237237	 185187	 104124	 202210	 139151	 208258	 332332	 183205
NEA15 ,	 213213	 203225	 283283	 162203	 111140	 351357	 102133	 237237	 183187	 112124	 198200	 139155	 218242	 312318	 199209
NEA16 ,	 209209	 213227	 281304	 142203	 115117	 353361	 140144	 237239	 181187	 126142	 218218	 133151	 202258	 308310	 193199
NEA17 ,	 209209	 211213	 300314	 140157	 111132	 353363	 116129	 235235	 183183	 124130	 202216	 129139	 204212	 302314	 185191
NEA18 ,	 207215	 211211	 291332	 166179	 113125	 347353	 146150	 233261	 181185	 110110	 206218	 131145	 222232	 324326	 211217
NEA19 ,	 207209	 207207	 277320	 140177	 127132	 353357	 106164	 233237	 181183	 116122	 200216	 141151	 228242	 312350	 185207
NEA20 ,	 203211	 209211	 277304	 155162	 107132	 351355	 125138	 237239	 181181	 108134	 200204	 129139	 204244	 312318	 187203
NEA21 ,	 209215	 213213	 281308	 142164	 121132	 359367	 131133	 237237	 185185	 120122	 206216	 133139	 204232	 304310	 193209
NEA22 ,	 203203	 209211	 281320	 140166	 123156	 351357	 114118	 233241	 183187	 118122	 204210	 129135	 206212	 310310	 195205
NEA23 ,	 211211	 199215	 281285	 140177	 117125	 357359	 114120	 233259	 179183	 112126	 210216	 139141	 232244	 304318	 205205
POP															
NEB1 ,	 209215	 213215	 281306	 164164	 121121	 359367	 100133	 237237	 185185	 120122	 206216	 133133	 204242	 304310	 193211
NEB2 ,	 000000	 205211	 302328	 155155	 102111	 351367	 112129	 235241	 175177	 112116	 202212	 141145	 194218	 326342	 193223
NEB3 ,	 209211	 199215	 281285	 000000	 115117	 357357	 120120	 233259	 179183	 112126	 210216	 139141	 242244	 304318	 205205
NEB4 ,	 211211	 211211	 277281	 210210	 115127	 345345	 102114	 235263	 177177	 112114	 202228	 131137	 216228	 310312	 199203
NEB5 ,	 209209	 211211	 291291	 210210	 107134	 353353	 131131	 237243	 181187	 108112	 194202	 141149	 204210	 310310	 191191
NEB6 ,	 209213	 205205	 298298	 171171	 115129	 357357	 112118	 237249	 181183	 108112	 200206	 139143	 204220	 302312	 185195
NEB7 ,	 215215	 205211	 281281	 175179	 134136	 351351	 116142	 239241	 181187	 130134	 200206	 129129	 212256	 312312	 195201
NEB8 ,	 203213	 199229	 298298	 140153	 129129	 345353	 129133	 237237	 185187	 104142	 202210	 139151	 208258	 332332	 183205
NEB9 ,	 205209	 199205	 293293	 140175	 109109	 351351	 129129	 239239	 181183	 110144	 202210	 131141	 212240	 302312	 199199
NEB10 ,	 207209	 213213	 291291	 140140	 119119	 353353	 116131	 241241	 181183	 112146	 192200	 141141	 212228	 306328	 187187
NEB11 ,	 205211	 209211	 291312	 155157	 134144	 347353	 131146	 233237	 183187	 108112	 200210	 129141	 204250	 320324	 173173
NEB12 ,	 209209	 211213	 283314	 140157	 111134	 353363	 116129	 235249	 183183	 130130	 200214	 129145	 200200	 302314	 185185
NEB13 ,	 209209	 213225	 281281	 140166	 100100	 351363	 133140	 239257	 187187	 116116	 200214	 141141	 256258	 314318	 191199
NEB14 ,	 203203	 199213	 285285	 140140	 107121	 353357	 110146	 237237	 181187	 132134	 200224	 149149	 234278	 310310	 191191
NEB15 ,	 209211	 199215	 277306	 155175	 123129	 345345	 125125	 237245	 181181	 122130	 200216	 141143	 204216	 312348	 193217
NEB16 ,	 209211	 209211	 298298	 153153	 107123	 351357	 114114	 233241	 181187	 108118	 200202	 129143	 206238	 310354	 195205
NEB17 ,	 205211	 199211	 279287	 187187	 109134	 345351	 114140	 237237	 181187	 110128	 200210	 141141	 204228	 308308	 195223
NEB18 ,	 209209	 211213	 298318	 173181	 123127	 353375	 140154	 235249	 185189	 140140	 202224	 139141	 200260	 308314	 165187
NEB19 ,	 209213	 207225	 281289	 155155	 117117	 355363	 129160	 233239	 181181	 112114	 206212	 131141	 204224	 300310	 183203
NEB20 ,	 207209	 209209	 279302	 140175	 127138	 351351	 000000	 237239	 181183	 116122	 200216	 141151	 254254	 310312	 185209
NEB21 ,	 207219	 209213	 279279	 155155	 102107	 357357	 133140	 233241	 183189	 110124	 200212	 129139	 206240	 314314	 183187
NEB22 ,	 209217	 213231	 279298	 155195	 104115	 353363	 125156	 233239	 183187	 120128	 202216	 129135	 226240	 296318	 195195
NEB23 ,	 209209	 209237	 291291	 153171	 121123	 345355	 125146	 239259	 181181	 118120	 202216	 141165	 224262	 308326	 199199
NEB24 ,	 203211	 211211	 279281	 175181	 107121	 353355	 102102	 237257	 181187	 118126	 200214	 131139	 220220	 312312	 193201
NEB25 ,	 213215	 207233	 279279	 166166	 109109	 353355	 108154	 235261	 183183	 108144	 202222	 139141	 202202	 310310	 187199
NEB26 ,	 211211	 211213	 291322	 166179	 111125	 351353	 120123	 239263	 181183	 116116	 200210	 135145	 202206	 290314	 191201
NEB27 ,	 209209	 211215	 306306	 175193	 129134	 345357	 118146	 235237	 181181	 108124	 200200	 131139	 214216	 316320	 199227
NEB28 ,	 209219	 211211	 277281	 210210	 102109	 351363	 114114	 255255	 183187	 120136	 200224	 131139	 206216	 312312	 205207
NEB29 ,	 209213	 213227	 279304	 142142	 115117	 349357	 138138	 237239	 181187	 126142	 218220	 133151	 202202	 308310	 193199
NEB30 ,	 209209	 215221	 283283	 153155	 121121	 351351	 116116	 237237	 181187	 118166	 196224	 139151	 202218	 310310	 201211
POP															
WL1 ,	 209209	 191199	 283283	 166181	 125132	 345345	 118148	 237237	 181187	 122126	 200208	 139145	 204234	 302304	 165179
WL2 ,	 209219	 193207	 281291	 140166	 146148	 353353	 100144	 233239	 181187	 108114	 200220	 129139	 202252	 310326	 173193
WL3 ,	 203209	 191207	 310310	 153175	 109132	 347353	 108123	 243253	 181187	 108112	 194200	 131139	 234238	 318318	 193193
WL4 ,	 203211	 189191	 283285	 140171	 132136	 357359	 118148	 239239	 183187	 108114	 200216	 145153	 206210	 306314	 177177
WL5 ,	 209221	 191191	 269314	 140175	 111115	 351353	 135152	 241253	 181183	 108112	 200216	 139155	 216226	 310316	 185191
WL6 ,	 205209	 187195	 283285	 177177	 109129	 345359	 150150	 239239	 183189	 110116	 200210	 131131	 226240	 318322	 169181
WL7 ,	 205209	 185193	 289289	 144168	 134134	 351359	 116146	 233241	 181183	 126130	 188216	 141155	 210226	 308328	 193197
WL8 ,	 203209	 191195	 281298	 179179	 134134	 353359	 154154	 233239	 185185	 110128	 200214	 141143	 230258	 308314	 193201
WL9 ,	 209215	 185191	 281285	 155155	 119127	 353359	 154156	 233241	 181187	 100116	 196214	 145165	 200210	 330330	 173191
WL10 ,	 201201	 207217	 281291	 140177	 113136	 347359	 118144	 233239	 187189	 116120	 194206	 139139	 208208	 290290	 183191
WL11 ,	 205209	 187187	 283283	 166168	 100121	 347351	 140152	 237239	 181181	 104140	 200206	 129139	 192260	 304314	 203223
WL12 ,	 209213	 191217	 312316	 140177	 107132	 357357	 123158	 237243	 181185	 144144	 216220	 147157	 200202	 310314	 191203
WL13 ,	 217223	 181199	 281306	 140164	 113113	 353357	 118123	 241251	 183187	 110118	 200216	 139139	 216218	 312318	 203223
WL14 ,	 209213	 191191	 279279	 140175	 104132	 355359	 114144	 233239	 185185	 108112	 198200	 143155	 204206	 310318	 191229
WL15 ,	 209213	 191213	 281283	 140140	 104138	 359393	 118140	 239247	 181183	 110126	 200218	 155161	 208224	 310314	 215225
WL16 ,	 207207	 191195	 281306	 155166	 113121	 353355	 118118	 233237	 181185	 106118	 206212	 141141	 200202	 308310	 213217
WL17 ,	 203209	 185191	 287289	 140140	 107125	 347353	 135148	 239253	 183187	 112134	 206218	 143143	 226240	 310314	 191215
WL18 ,	 209217	 181181	 289322	 159166	 115115	 349357	 131150	 237239	 179187	 108126	 196200	 149151	 212252	 310312	 191199
WL19 ,	 211211	 191193	 283324	 149166	 107107	 351359	 110164	 243271	 187187	 116118	 194206	 131145	 206214	 304316	 197219
WL20 ,	 209209	 191191	 283298	 157168	 104127	 345353	 118118	 235237	 181183	 108124	 196212	 139145	 206214	 310322	 191197
WL21 ,	 209211	 189191	 283320	 168183	 111115	 351351	 116142	 235239	 181183	 118122	 208216	 149169	 226266	 300322	 191197
WL22 ,	 207209	 185211	 300314	 157157	 111111	 353355	 123150	 239239	 181183	 122122	 190202	 129141	 204204	 308314	 197199
POP															
XP1 ,	 209209	 193209	 283289	 155155	 100152	 347353	 123123	 237241	 183187	 106156	 200206	 141141	 202210	 310318	 197201
XP2 ,	 209213	 191191	 281338	 140153	 119160	 351351	 114154	 237243	 181195	 112118	 208208	 129139	 202224	 310314	 191199
XP3 ,	 203223	 189189	 302306	 164185	 104104	 353361	 112127	 233237	 181187	 112118	 200210	 129141	 202236	 304330	 191207
XP4 ,	 205211	 191191	 314318	 166166	 121138	 347355	 129164	 233233	 181181	 108116	 196220	 149159	 204204	 318318	 187187
XP5 ,	 205211	 181189	 283302	 155155	 113113	 349355	 146146	 233239	 185185	 118118	 214220	 129139	 238242	 310310	 177201
XP6 ,	 205209	 191193	 281322	 175175	 104119	 351385	 114118	 251255	 181183	 118120	 206232	 131139	 224252	 310314	 191193
XP7 ,	 211221	 191191	 308334	 157177	 090148	 351353	 102140	 233251	 187189	 120120	 206212	 135139	 252254	 312312	 207217
XP8 ,	 205215	 189191	 312334	 140183	 123132	 357357	 123142	 237239	 183183	 114122	 200202	 139141	 222258	 312316	 203203
XP9 ,	 203209	 191191	 281283	 175177	 096123	 347357	 138154	 237239	 181183	 114124	 206210	 133139	 206212	 310318	 191201
XP10 ,	 193203	 191191	 281287	 140177	 117129	 353353	 118140	 239241	 181181	 110112	 206214	 145181	 216224	 320324	 185195
XP11 ,	 209209	 187193	 291344	 171179	 107125	 347353	 102118	 237253	 181187	 108120	 210216	 149155	 208224	 310314	 187223
XP12 ,	 209209	 189207	 281291	 155177	 134134	 351351	 156156	 233235	 181187	 112138	 206214	 153181	 204256	 302302	 211213
XP13 ,	 211217	 191195	 285285	 142159	 113115	 357359	 120135	 239241	 179183	 112112	 216224	 139141	 204242	 310318	 191211
XP14 ,	 195211	 193207	 281285	 140153	 117132	 351353	 150150	 233233	 179187	 108130	 200204	 139185	 254264	 310310	 201211
XP15 ,	 209211	 189191	 283283	 175183	 098115	 351355	 131135	 237239	 183189	 102124	 202218	 139139	 206238	 302310	 191201
XP16 ,	 209217	 187191	 281291	 168177	 119142	 347355	 140140	 249255	 183187	 100108	 206216	 143149	 236240	 310314	 189193
XP17 ,	 209213	 181187	 281330	 166175	 109158	 351351	 131138	 233237	 181187	 108112	 202210	 129135	 204274	 310318	 191191
XP18 ,	 215221	 191191	 281285	 155159	 123123	 357383	 108142	 233237	 183189	 112132	 206216	 131165	 204204	 314314	 191237
XP19 ,	 209213	 193219	 283283	 155159	 109150	 351359	 110154	 229239	 181181	 122122	 198198	 129139	 208212	 310314	 175175
XP20 ,	 209215	 191193	 283283	 140168	 121121	 347357	 127127	 233237	 181183	 108112	 206214	 129177	 224224	 318328	 193199
XP21 ,	 209211	 185197	 281281	 140153	 121121	 347353	 104138	 233233	 185191	 112130	 200216	 129135	 204248	 310318	 191217
XP22 ,	 209211	 187207	 289298	 166185	 132132	 351351	 120120	 237243	 179183	 112128	 210224	 131149	 214262	 314314	 191245
XP23 ,	 211211	 191195	 298302	 168179	 134154	 353357	 131131	 239259	 181181	 114114	 200216	 133139	 216224	 308314	 193193
XP24 ,	 195205	 187189	 281281	 166203	 102119	 351351	 100110	 265265	 177177	 114134	 206210	 133145	 200234	 322356	 199209
